# Supplementary material for: Analogous Metabolic Decoupling in Pseudomonas putida and Comamonas testosteroni Implies Energetic Bypass to Facilitate Gluconeogenic Growth
Source: mBio. 2021 Dec 14;12(6):e03259-21. doi: 10.1128/mbio.03259-21 (PMC8669468; doi:10.1128/mbio.03259-21)
Supplement: DATA SET S1 [file mbio.03259-21-sd001.xlsx]

## Sheet: Pputida
Supplementary. 13C-Metabolic Flux Analysis Results
Species:	P. putida KT2440
Number of fitted data sets:		6
Number of fitted measurements:		390
chi-square cut off:		413
SSR:		332
Succinate uptake rate (mmol/gcdw/h):		16	±2.0
FLUXES NORMALIZED TO SUCCINATE UPTAKE (%)
Rxn	Flux	Best fit	LB95	UB95	SD
R1	SUCC_EX => SUCC	100	98.4	101.6	2
R2	SUCC => FUM	118.154	117.318	119.003	0.42125
R3	FUM => MAL	116.334	115.498	117.183	0.42125
R4	MAL => OAA	113.679	55.438	139.109	20.9178
R5	ACCOA + OAA => CIT	25.204	24.368	26.053	0.42125
R6	CIT => AKG + CO2	25.204	24.368	26.053	0.42125
R7	AKG => 0.5 SUCC + 0.5 SUCC + CO2	18.154	17.318	19.003	0.42125
R8	CIT => 0.5 SUCC + 0.5 SUCC + GLOX	0	0	0.361	0.09025
R9	GLOX + ACCOA => MAL	0	0	0.361	0.09025
R10-R11	OAA <=> PEP + CO2	63.475	18.485	100.881	20.599
R12-R13	OAA <=> PYR + CO2	11.801	-21.634	73.185	23.7048
R14-R15	MAL <= > PYR + CO2	4.173	-22.033	61.568	20.9002
R16	PYR => ACCOA + CO2	39.594	38.696	40.444	0.437
R18-R17	PEP <=> PYR	35.636	-9.457	73.005	20.6155
R19	PEP => 3PG	22.939	22.681	23.199	0.1295
R20	3PG => GAP	15.589	15.331	15.849	0.1295
R21-R22	GAP <=> DHAP	6.278	6.164	6.389	0.05625
R23	DHAP + GAP => FBP	5.708	5.605	5.819	0.0535
R24	FBP => F6P	5.708	5.605	5.819	0.0535
R25-R26	F6P <=> G6P	0.683	0.633	0.753	0.03
R27-R28	E4P + F6P <=> S7P + GAP	1.423	1.372	1.474	0.0255
R29-R30	S7P + GAP <=> R5P + Xu5P	1.423	1.371	1.477	0.0265
R31-R32	F6P + GAP <=>E4P + Xu5P	3.603	3.552	3.654	0.0255
R33-R34	Xu5P <=> Ru5P	5.025	4.922	5.133	0.05275
R35-R36	Ru5P <=> R5P	5.187	4.916	5.443	0.13175
R38	G6P => 6PGlucn	0	0	0.069	0.01725
R39	6PGlucn => Ru5P + CO2	0.162	0.006	0.317	0.07775
R40	6PGlucn => PYR + GAP	0	0	0.131	0.03275
R41	CO2 <=> CO2_EX	162.562	160.219	164.983	1.191
R43	3PG => B_3PG	7.35	6.678	8.022	0.84
R44	AKG => B_AKG	6	5.456	6.544	0.68
R45	DHAP => B_DHAP	0.57	0.522	0.618	0.06
R46	E4P => B_E4P	2.18	1.98	2.38	0.25
R47	G6P => B_G6P	0.71	0.646	0.774	0.08
R48	OAA => B_OAA	13.15	11.958	14.342	1.49
R49	PEP => B_PEP	4.9	4.452	5.348	0.56
R50	PYR => B_PYR	14.72	13.384	16.056	1.67
R51	R5P => B_R5P	6.61	6.01	7.21	0.75
R52	ACCOA => B_ACCOA	14.39	13.078	15.702	1.64
R53	AKG => AKG_EX	1.05	0.266	1.834	0.98
R54	FUM => FUM_EX	1.82	0.86	2.78	1.2
R55	MAL => MAL_EX	1	-2.633	4.633	4.54
R56	PYR => PYR_EX	0.13	-0.27	0.53	0.5
R57	OAA => OAA_EX	0.05	0.018	0.082	0.04
R58	GLC_EX => 6PGlucn	0.162	0.006	0.317	0.07775
R59	GLC_EX => G6P	0.027	0.012	0.077	0.01625
R60	GLY_EX => DHAP	0	0	0.12	0.03
R61	ACE_EX => ACCOA	0	0	0.513	0.12825
R62	MAL_EX => MAL	2.519	0.931	3.618	0.67175
R63	PYR_AA_EX => PYR	2.833	1.369	4.763	0.8485
CO-FACTOR BALANCES (% of succinate uptake)
NADH/FADH2		Avg	SD
	TCA Cycle	249.987	20.9262
	EMP pathway	-15.589	0.1295
	Anabolism	8.529	0.44
	Transhydrogenase	-58.195	21.3667
	Oxidative Phosphorylation	-224.326	29.9139
	Pyruvate Dehydrogenase	39.594	0.437
NADPH
	TCA Cycle	25.204	0.42125
	Cataplerosis	4.173	20.9002
	Anabolism	-87.572	4.42
	Transhydrogenase	58.195	21.3667
ATP
	TCA Cycle	18.154	0.42125
	EMP pathway	35.636	20.6155
	Oxidative Phosphorylation	336.489	44.8709
	Anabolism	-226.346	11.54
	Cataplerosis	-63.475	20.599
CO-FACTOR BALANCES (mmol/gCDW/h)
NADH/FADH2		Avg	SD
	TCA Cycle	39.9979	3.3482
	EMP pathway	-2.49424	0.02072
	Anabolism	1.36464	0.0704
	Transhydrogenase	-9.3112	3.41867
	Oxidative Phosphorylation	-35.8922	4.78623
	Pyruvate Dehydrogenase	6.33504	0.06992
NADPH
	TCA Cycle	4.03264	0.0674
	Cataplerosis	0.66768	3.34404
	Anabolism	-14.0115	0.7072
	Transhydrogenase	9.3112	3.41867
ATP
	TCA Cycle	2.90464	0.0674
	EMP pathway	5.70176	3.29848
	Oxidative Phosphorylation	53.8382	7.17934
	Anabolism	-36.2154	1.8464
	Cataplerosis	-10.156	3.29584

## Sheet: Ctestosteroni
Supplementary 13C-Metabolic Flux Analysis Results
Species:		C. testosteroni KF-1						C. testosteroni KF-1 washed						C. testosteroni T-2
Number of fitted data sets:		6						6						6
Number of fitted measurements:		375						438						396
chi-square cut off:		472						543						494
SSR:		384						468						482
Succinate uptake rate (mmol/gcdw/h):		12.2	±1.7					12.2	±1.7					12.7	±1.3
FLUXES NORMALIZED TO SUCCINATE UPTAKE (%)
Rxn	Flux	Best fit	LB95	UB95	SD			Best fit	LB95	UB95	SD			Best fit	LB95	UB95	SD
v(1)	SUCC_EX => SUCC	100	98.4365	101.58	0.785788			100	98.417	101.582	0.79125			100	97.911	101.259	0.837
v(2)	SUCC => FUM	126.211	124.078	128.343	1.06618			126.219	124.196	128.243	1.0118			130.859	127.939	132.56	1.15531
v(3)	FUM => MAL	126.211	124.078	128.343	1.06618			126.219	124.196	128.243	1.0118			130.859	127.939	132.56	1.15531
v(4)	MAL = >OAA	119.105	34.1619	140.95	26.6969			119.124	34.0502	134.685	25.1586			120.426	37.2837	139.563	25.5698
v(5)	ACCOA + OAA => CIT	30.9463	29.576	32.3467	0.692662			30.6777	29.5984	31.75	0.537902			35.5653	33.5857	36.342	0.689071
v(6)	CIT = > AKG + CO2	30.9463	29.5871	32.2299	0.660696			30.6777	29.5753	31.759	0.545934			35.5653	33.0061	36.352	0.836469
v(7)	AKG => 0.5 SUCC + 0.5 SUCC + CO2	26.2114	25.0989	27.2786	0.544917			26.2159	25.5793	26.7309	0.287902			30.899	29.1102	31.643	0.633199
v(8)	CIT => 0.5 SUCC + 0.5 SUCC + GLOX	0	0	0.576882	0.144221			0	0	0.606426	0.151606			0	0	1.637	0.40925
v(9)	GLOX + ACCOA => MAL	0	0	0.576882	0.144221			0	0	0.606426	0.151606			0	0	1.637	0.40925
v(10)-v(11)	OAA <=> PEP + CO2	25.2338	-8.33107	68.499	19.2075			51.9699	-5.08534	99.6124	26.1744			21.0571	-7.78469	68.204	18.9972
v(12)-v(13)	OAA <=> PYR + CO2	56.9281	-5.77889	103.628	27.3518			30.754	-5.08534	99.6175	26.1757			57.8755	-5.14082	101.062	26.5507
v(14)-v(15)	MAL <=> PYR + CO2	7.10683	-13.9962	92.2398	26.559			7.09438	-7.57129	92.6345	25.0515			10.4327	-9.11531	93.557	25.6681
v(16)	PYR => ACCOA + CO2	64.5977	61.4244	81.3515	4.98178			59.9317	56.7189	63.1446	1.60643			66.2388	65.0857	72.911	1.95632
v(18)-v(17)	PEP <=> PYR	11.2709	-506.512	55.0606	140.393			32.2851	-1505.82	80.3936	396.553			8.92551	-22.6633	58.056	20.1798
v(18)	PEP => PYR	46.2261	0	165.67	41.4175			10190.5	0	20380.9	5095.23			53.7663	0	205.146	51.2865
v(19)-v(20)	PEP <=> 3PG	9.24824	7.47027	12.7377	1.31686			15.1275	13.3675	16.8876	0.88002			7.60306	4.44184	12.129	1.92179
v(21)-v(22)	3PG <=> GAP	3.35558	-18.5025	6.34772	6.21256			9.39859	8.13052	10.6677	0.634287			1.84898	-0.377551	6.125	1.62564
v(23)-v(24)	GAP <=> DHAP	-2.2139	-18.4049	0.168132	4.64325			-4.04418	-4.55723	-3.53414	0.255773			-3.10612	-4.59388	0.546	1.28497
v(25)	DHAP + GAP => FBP	3.50962	3.02939	3.99489	0.241374			3.49799	3.00602	3.99297	0.246737			3.22143	2.4551	3.723	0.316974
v(26)	FBP => F6P	3.50962	3.02939	3.99489	0.241374			3.49799	3.00602	3.99297	0.246737			3.22143	2.4551	3.723	0.316974
v(27)	F6P => G6P	1.22021	1.01886	1.5162	0.124337			1.1757	0.895582	1.47289	0.144327			1.07959	0.64898	1.426	0.194255
v(28)-v(29)	E4P + F6P <=> S7P + GAP	0.229545	0.111752	0.370493	0.0646853			0.463855	0	0.555221	0.138805			0.410204	0.19898	0.593	0.0985051
v(30)-v(31)	S7P + GAP<=> R5P + Xu5P	0.229545	0.0865827	0.377541	0.0727395			0.463855	0.379518	0.555221	0.0439257			0.410204	0.197959	0.595	0.0992602
v(32)-v(33)	F6P + GAP <=> E4P + Xu5P	2.05986	1.73266	2.40015	0.166873			1.85743	1.53916	2.17972	0.160141			1.73265	1.19694	2.123	0.231515
v(34)-v(35)	Xu5P <=> R5P	2.28941	1.90281	2.6599	0.189274			2.32129	1.9257	2.71888	0.198293			2.14286	1.53776	2.559	0.255311
v(36)-v(37)	CO2 <=> CO2_EX	211.025	205.441	216.645	2.8011			206.644	201.475	211.817	2.58559			222.068	218.288	230.58	3.07306
v(38)	AKG => AKG_EX	0.221491	0.209409	0.244646	0.00880929			0.220884	0.196787	0.24498	0.0120482			0.0316327	0	0.057	0.01425
v(39)	3PG => 3PG_EX	0.292972	0.231558	0.356399	0.03121			0.292169	0.227912	0.356426	0.0321285			0.308163	0.237755	0.369	0.0328112
v(40)	3PG => B_3PG	5.59868	4.45901	6.8652	0.601548			5.43675	4.17369	6.6988	0.631275			5.44694	3.42653	6.712	0.821367
v(41)	AKG => B_AKG	4.51237	3.57808	5.44364	0.466389			4.24096	3.30823	5.17068	0.465612			4.63571	2.98571	5.374	0.597071
v(42)	DHAP => B_DHAP	0.547686	0.411771	0.662458	0.0626718			0.546185	0.409639	0.678715	0.0672691			0.477	0.295	0.642	0.08675
v(43)	E4P => B_E4P	1.83032	1.48499	2.22296	0.184492			1.39257	1.13454	2.70382	0.392319			1.323	0.79	1.776	0.2465
v(44)	G6P => B_G6P	1.22021	1.01886	1.5162	0.124337			1.1757	0.895582	1.47289	0.144327			1.08	0.649	1.429	0.195
v(45)	OAA => B_OAA	5.99636	4.67647	7.22059	0.63603			5.72289	4.3996	7.04317	0.660894			5.93	3.754	7.167	0.85325
v(46)	PEP => B_PEP	4.71574	3.63748	5.7507	0.528305			4.55723	3.47892	5.63554	0.539157			4.53	2.84	5.616	0.694
v(47)	PYR => B_PYR	10.9346	8.767	13.078	1.07775			10.2018	8.03414	12.2731	1.05974			11.493	7.445	13.022	1.39425
v(48)	R5P => B_R5P	2.51895	2.07396	2.99214	0.229545			2.78614	2.31325	3.26104	0.236948			2.554	0	3.071	0.76775
v(49)	ACCOA => B_ACCOA	33.6515	30.4258	37.0161	1.64759			29.254	0	32.5843	8.14608			30.685	29.891	38.099	2.052
v(50)	GLY_EX => DHAP	6.27121	3.71903	7.38369	0.916166			N/A	N/A	N/A	N/A			6.807	2.799	8.17	1.34275
v(51)	PYR_AA_EX => PYR	0.226525	0	3.21161	0.802904			N/A	N/A	N/A	N/A			0.494	0	4.801	1.20025
CO-FACTOR BALANCES (% of succinate uptake)
NADH/FADH2		Avg	SD					Avg	SD					Avg	SD
	TCA Cycle	271.527	26.7238					271.559	25.1806					282.184	25.6037
	EMP pathway	-3.35558	6.21256					-9.39859	0.634287					-1.84898	1.62564
	Anabolism	4.8	0.35					4.8	0.35					4.8	0.35
	Transhydrogenase	-45.8469	27.2697					-46.1279	25.8011					-37.902	26.4078
	Oxidative Phosphorylation	-291.723	39.0043					-280.764	36.0952					-313.471	36.8716
	Pyruvate Dehydrogenase	64.5977	4.98178					59.9317	1.60643					66.2388	1.95632
NADPH
	TCA Cycle	30.9463	0.660696					30.6777	0.545934					35.5653	0.836469
	Cataplerosis	7.10683	26.559					7.09438	25.0515					10.4327	25.6681
	Anabolism	-83.9	6.15					-83.9	6.15					-83.9	6.15
	Transhydrogenase	45.8469	27.2697					46.1279	25.8011					37.902	26.4078
ATP
	TCA Cycle	26.2114	0.544917					26.2159	0.287902					30.899	0.633199
	EMP pathway	11.2709	140.393					32.2851	396.553					8.92551	20.1798
	Oxidative Phosphorylation	437.584	58.5064					421.147	54.1428					470.207	55.3074
	Anabolism	-151.411	11.3					-151.411	11.3					-151.411	11.3
	Cataplerosis	-25.2338	19.2075					-51.9699	26.1744					-21.0571	18.9972
CO-FACTOR BALANCES (mmol/gCDW/h)
NADH/FADH2		Avg	SD					Avg	SD					Avg	SD
	TCA Cycle	33.1263	3.2603					33.1302	3.07204					35.8373	3.25168
	EMP pathway	-0.409381	0.757932					-1.14663	0.077383					-0.23482	0.206456
	Anabolism	0.5856	0.0427					0.5856	0.0427					0.6096	0.04445
	Transhydrogenase	-5.59332	3.32691					-5.62761	3.14773					-4.81356	3.35379
	Oxidative Phosphorylation	-35.5902	4.75852					-34.2533	4.40362					-39.8109	4.6827
	Pyruvate Dehydrogenase	7.88092	0.607777					7.31167	0.195984
NADPH
	TCA Cycle	3.77544	0.080605					3.74268	0.0666039					4.51679	0.106232
	Cataplerosis	0.867033	3.2402					0.865514	3.05628					1.32495	3.25985
	Anabolism	-10.2358	0.7503					-10.2358	0.7503					-10.6553	0.78105
	Transhydrogenase	5.59332	3.32691					5.62761	3.14773					4.81356	3.35379
ATP
	TCA Cycle	3.19779	0.0664799					3.19834	0.035124					3.92417	0.0804163
	EMP pathway	1.37504	17.128					3.93879	48.3794					1.13354	2.56284
	Oxidative Phosphorylation	53.3852	7.13779					51.3799	6.60543					59.7163	7.02404
	Anabolism	-18.4722	1.3786					-18.4722	1.3786					-19.2292	1.4351
	Cataplerosis	-3.07853	2.34332					-6.34033	3.19328					-2.67426	2.41264
